# Supplementary material for: Design, Co-Expression, and Evaluation for Assembly of the Structural Proteins from Thermophilic Bacteriophage ΦIN93
Source: Int J Mol Sci. 2025 May 28;26(11):5201. doi: 10.3390/ijms26115201 (PMC12154516; doi:10.3390/ijms26115201)
Supplement: Supplementary file 1 [file ijms-26-05201-s001.zip]

Archive with 1 entries (1 files):
- ijms-3598645-supplementary.pdf
